# Supplementary material for: Lipidomics Techniques Revealed the Adipogenic Differentiation Mechanism of Bovine Adipose-Derived Neural Crest Stem Cells
Source: Animals (Basel). 2025 Nov 2;15(21):3191. doi: 10.3390/ani15213191 (PMC12606755; doi:10.3390/ani15213191)
Supplement: Supplementary file 1 [file animals-15-03191-s001.zip]

Archive with 1 entries (1 files):
- animals-3949141-supplementary.pdf
